# Supplementary material for: iTRAQ-based proteomic analysis of plasma reveals abnormalities in lipid metabolism proteins in chronic kidney disease-related atherosclerosis
Source: Sci Rep. 2016 Sep 7;6:32511. doi: 10.1038/srep32511 (PMC5013279; doi:10.1038/srep32511)
Supplement: Supplementary Information [file srep32511-s1.xls]

## Sheet: A- Anova significant
Score	MS/MS Count	Unique peptides	ANOVA p value	Mean HV	Mean CKD1-2	Mean CKD3-4	Mean CKD5	Mean CVDI	Mean CVDII	Protein names	t-test p value HV vs CKD5	fold change CKD5/HV	fold change HV/CKD5	t-test p value_HV vs CKD3-4	fold change CKD3-4/HV	fold change HV/CKD3-4	t-test p value_HV vs CKD1-2	fold change CKD1-2/HV	fold change HV/CKD1-2	t-test p value_HV vs CVDI	fold change CVDI/HV	fold change HV/CVDI	t-test p value_HV vs CVDII	fold change CVDII/HV	fold changeHV/ CVDII	t-test p value_CKD1-2 vs CKD3-4	fold change CKD3-4/CKD1-2	fold change CKD1-2/CKD3-4	t-test p value_CKD1-2 vs CKD5	fold change CKD5/CKD1-2	fold change CKD1-2/CKD5	t-test p value_CKD1-2 vs CVDI	fold change CKD1-2/CVDI	fold change CVDI/CKD1-2	t-test p value_CKD1-2 vs CVDII	fold change CKD1-2/CVDII	fold change CVDII/CKD1-2	t-test p value_CKD3-4 vs CKD5	fold change CKD5/CKD3-4	fold change CKD3-4/CKD5	t-test p value_CKD3-4 vs CVDI	fold change CKD3-4/CVDI	fold change CVDI/CKD3-4	t-test p value_CKD3-4 vs CVDII	fold change CKD3-4/CVDII	fold change CVDII/CKD3-4	t-test p value_CKD5 vs CVDI	fold change CVDI/CKD5	fold change CKD5/CVDI
323.31	7148	27	6.21841e-53	8068.63	10306.8	14431.1	24681.8	9148.12	9013.86	Protein AMBP;Alpha-1-microglobulin;Inter-alpha-trypsin inhibitor light chain;Trypstatin	9.11188e-19	3.05899	0.326906	3.53971e-14	1.78855	0.559112	2.25989e-08	1.2774	0.782842	0.00165074	1.13379	0.881999	0.00989721	1.11715	0.895136	7.10982e-07	1.40015	0.714209	2.8143e-14	2.3947	0.417589	0.00788536	1.12666	0.887577	0.0053682	1.14344	0.87455	5.30234e-09	1.71032	0.584687	1.03211e-11	1.5775	0.633915	1.52192e-11	1.601	0.624611	0	0.370642	2.69802
323.31	886	11	2.17743e-50	11.04	164.844	1051.07	2664.16	159.602	161.267	Complement factor D	2.09487e-16	241.319	0.0041439	5.48276e-16	95.2056	0.0105036	0.000414857	14.9316	0.0669722	0.00011168	14.4567	0.0691722	4.89087e-05	14.6076	0.0684577	5.74409e-11	6.37613	0.156835	1.11975e-13	16.1616	0.0618749	0.921345	1.03285	0.968195	0.945357	1.02218	0.9783	1.05153e-07	2.53471	0.394522	3.26406e-14	6.58559	0.151847	4.77396e-14	6.51756	0.153432	0	0.0599069	16.6926
87.026	104	8	1.5757e-48	138.69	3.46629	0	0	2.6305	10.8647	Glyceraldehyde-3-phosphate dehydrogenase	0	0	n/a	2.22045e-16	0	n/a	4.21885e-15	0.0249931	40.0111	0	0.0189668	52.7238	4.88498e-15	0.0783378	12.7652	0.14778	0	n/a	0.127482	0	n/a	0.823115	1.31773	0.758881	0.334973	0.319042	3.13438	1	n/a	n/a	0.394842	0	n/a	0.136272	0	n/a	0.370303	n/a	0
323.31	5320	25	9.73404e-44	2130.42	2686.81	3440.41	4526.48	2388.73	2345.32	Pigment epithelium-derived factor	1.2747e-21	2.12469	0.470657	1.04798e-14	1.6149	0.619235	2.26058e-06	1.26116	0.792919	0.0127863	1.12125	0.891863	0.054487	1.10087	0.90837	1.19344e-05	1.28048	0.780956	1.17226e-13	1.68471	0.593575	0.0217053	1.12478	0.889059	0.0141379	1.1456	0.872903	1.10407e-06	1.31568	0.760062	2.61004e-10	1.44027	0.694316	4.37818e-10	1.46692	0.681699	0	0.527724	1.89493
323.31	902	9	2.29042e-43	142.53	350.807	1153.9	4567.42	193.609	242.547	Beta-2-microglobulin;Beta-2-microglobulin form pI 5.3	2.48474e-13	32.0453	0.0312058	9.93136e-10	8.09582	0.123521	0.000430855	2.46129	0.406292	0.260575	1.35837	0.736176	0.0679722	1.70173	0.587638	3.47767e-06	3.28927	0.304019	2.64098e-11	13.0198	0.0768063	0.0126437	1.81194	0.551895	0.123226	1.44635	0.691398	1.36294e-08	3.95826	0.252636	3.47442e-10	5.95995	0.167787	5.12456e-09	4.75741	0.210198	2.66454e-15	0.042389	23.591
323.31	7230	15	6.38006e-37	4902.82	6633.53	9556.17	16132.6	4360.45	4629.32	Retinol-binding protein 4;Plasma retinol-binding protein(1-182);Plasma retinol-binding protein(1-181);Plasma retinol-binding protein(1-179);Plasma retinol-binding protein(1-176)	1.26968e-13	3.29047	0.303908	5.92567e-08	1.94912	0.513053	0.0241944	1.353	0.739097	0.227553	0.889375	1.12438	0.621517	0.944215	1.05908	0.00169069	1.44059	0.694162	1.40136e-09	2.43198	0.411188	0.000195527	1.5213	0.657334	0.00419442	1.43294	0.697866	4.42733e-06	1.68819	0.592351	5.82645e-13	2.19156	0.456297	5.72731e-10	2.06427	0.484433	0	0.270288	3.69976
118.14	183	7	3.54301e-36	0	0	154.203	376.357	11.7719	0	Lysozyme C	1.52927e-14	n/a	0	2.5414e-05	n/a	0	1	n/a	n/a	0.211663	n/a	0	1	n/a	n/a	8.07513e-05	n/a	0	4.03253e-13	n/a	0	0.244097	0	n/a	1	n/a	n/a	6.87084e-05	2.44065	0.409726	3.29576e-05	13.0992	0.0763403	4.58227e-06	n/a	0	1.11022e-15	0.0312786	31.9707
173.77	111	2	1.32964e-34	0	0	18.6047	445.75	0	0	Ribonuclease pancreatic	4.90878e-10	n/a	0	0.136371	n/a	0	1	n/a	n/a	1	n/a	n/a	1	n/a	n/a	0.164929	n/a	0	4.8486e-09	n/a	0	1	n/a	n/a	1	n/a	n/a	1.3515e-08	23.959	0.041738	0.098661	n/a	0	0.103269	n/a	0	9.55414e-12	0	n/a
108.39	246	2	4.37516e-32	324.18	0	0	136.465	7.3454	25.264	Thymosin beta-4;Hematopoietic system regulatory peptide	4.16957e-05	0.420955	2.37555	3.4639e-14	0	n/a	8.21565e-14	0	n/a	0	0.0226584	44.1337	1.40776e-13	0.077932	12.8317	1	n/a	n/a	5.96916e-05	n/a	0	0.23527	0	n/a	0.14149	0	n/a	4.42667e-05	n/a	0	0.226704	0	n/a	0.134279	0	n/a	1.00525e-05	0.0538261	18.5783
162.01	134	5	2.22514e-31	0	0	8.89734	207.024	0	0	Insulin-like growth factor-binding protein 6	3.49618e-09	n/a	0	0.153449	n/a	0	1	n/a	n/a	1	n/a	n/a	1	n/a	n/a	0.183248	n/a	0	2.83663e-08	n/a	0	1	n/a	n/a	1	n/a	n/a	7.63241e-08	23.2681	0.0429774	0.113474	n/a	0	0.118404	n/a	0	9.52347e-11	0	n/a
323.31	17460	69	3.78657e-31	21873.5	33998.6	47229.2	67509.9	10135	13387.5	Apolipoprotein A-IV	1.03781e-09	3.08638	0.324005	1.2741e-05	2.1592	0.463135	0.0469324	1.55433	0.643365	1.36264e-11	0.463347	2.15821	8.05639e-08	0.612043	1.63387	0.0197426	1.38915	0.719863	5.96863e-06	1.98567	0.503609	9.95158e-09	3.35457	0.298101	1.17273e-06	2.53957	0.393767	0.0056147	1.42941	0.69959	1.0334e-12	4.66001	0.214592	7.78309e-11	3.52786	0.283458	4.44089e-16	0.150126	6.66105
72.766	332	5	5.46889e-26	0	17.8717	254.828	398.985	23.4864	6.91679	Cystatin-C	2.4611e-13	n/a	0	1.3422e-05	n/a	0	0.172266	n/a	0	0.115768	n/a	0	0.363933	n/a	0	0.000186196	14.2587	0.0701326	7.16828e-11	22.3249	0.044793	0.775894	0.760941	1.31416	0.4475	2.58382	0.387024	0.0435186	1.5657	0.638691	2.30322e-05	10.85	0.0921656	4.73835e-06	36.842	0.027143	2.32037e-13	0.0588653	16.9879
323.31	8079	29	1.02897e-21	8085.71	8895.06	15048.2	18435.1	10857.6	11794	Zinc-alpha-2-glycoprotein	5.38446e-14	2.27996	0.438604	6.17169e-11	1.86108	0.537322	0.253528	1.1001	0.909011	0.000814817	1.34281	0.744705	7.25108e-07	1.45863	0.685576	6.87138e-07	1.69174	0.591106	4.00314e-10	2.07251	0.482506	0.0492761	0.819247	1.22063	0.00162338	0.754199	1.32591	0.014646	1.22507	0.816277	0.000226568	1.38596	0.721523	0.00163657	1.27591	0.783753	1.73923e-08	0.588963	1.6979
302.43	361	6	4.81062e-21	426.5	215.237	111.462	94.4767	49.5269	58.3876	C-X-C motif chemokine;Platelet basic protein;Connective tissue-activating peptide III;TC-2;Connective tissue-activating peptide III(1-81);Beta-thromboglobulin;Neutrophil-activating peptide 2(74);Neutrophil-activating peptide 2(73);Neutrophil-activating peptide 2;TC-1;Neutrophil-activating peptide 2(1-66);Neutrophil-activating peptide 2(1-63)	8.55066e-10	0.221516	4.51434	4.38451e-08	0.261341	3.82641	0.000104286	0.504658	1.98154	8.68194e-14	0.116124	8.61148	4.19664e-13	0.136899	7.30464	0.0243602	0.517858	1.93103	0.00404217	0.438943	2.2782	1.37643e-05	4.34586	0.230104	4.38729e-05	3.68635	0.271271	0.671538	0.847613	1.17978	0.0797527	2.25054	0.444338	0.137867	1.909	0.523833	0.151643	0.524223	1.90758
157.99	129	3	4.41524e-19	0	0	26.3039	486.271	0	0	Prostaglandin-H2 D-isomerase	5.39084e-06	n/a	0	0.149158	n/a	0	1	n/a	n/a	1	n/a	n/a	1	n/a	n/a	0.178666	n/a	0	2.02439e-05	n/a	0	1	n/a	n/a	1	n/a	n/a	4.49972e-05	18.4867	0.054093	0.109724	n/a	0	0.114577	n/a	0	5.49957e-07	0	n/a
29.95	203	6	4.09632e-18	264.13	155.539	46.5286	40.6255	14.3279	13.3367	Platelet factor 4;Platelet factor 4, short form	6.40306e-08	0.153809	6.50158	4.78873e-07	0.176158	5.67673	0.0263383	0.588872	1.69816	2.85905e-11	0.0542456	18.4347	3.00795e-11	0.050493	19.8047	0.00686715	0.299145	3.34286	0.0027118	0.261192	3.82859	3.26019e-05	10.8556	0.0921179	3.029e-05	11.6625	0.0857453	0.806789	0.873131	1.1453	0.102652	3.24741	0.307938	0.0869363	3.48876	0.286635	0.153699	0.352682	2.83541
323.31	2538	33	8.66227e-18	756.09	913.539	927.519	1256.55	812.515	762.454	Coagulation factor XIII B chain	9.14406e-12	1.66191	0.601718	0.0011212	1.22673	0.815174	0.00050299	1.20824	0.827649	0.251194	1.07463	0.930555	0.89431	1.00842	0.991654	0.795006	1.0153	0.984928	1.46739e-06	1.37548	0.72702	0.05765	1.12433	0.889415	0.00442985	1.19816	0.834615	1.08287e-05	1.35475	0.738146	0.0473768	1.14154	0.876009	0.00452711	1.21649	0.822035	1.18408e-09	0.646623	1.5465
323.31	8173	27	4.66834e-17	12563.8	12422.8	10512.3	8920.49	13197.8	13821.8	Vitronectin;Vitronectin V65 subunit;Vitronectin V10 subunit;Somatomedin-B	2.19143e-10	0.710014	1.40842	0.000151385	0.836714	1.19515	0.817903	0.988775	1.01135	0.241333	1.05046	0.951962	0.0280549	1.10013	0.908985	0.00338455	0.846213	1.18174	1.90011e-07	0.718074	1.39261	0.224675	0.941277	1.06239	0.0371408	0.898782	1.11262	0.00164831	0.848574	1.17845	7.06802e-06	0.79652	1.25546	2.67603e-07	0.760561	1.31482	9.54888e-12	1.47949	0.675907
43.886	72	3	8.93571e-17	0	0	0	73.1539	0	0	Uteroglobin	2.975e-05	n/a	0	1	n/a	n/a	1	n/a	n/a	1	n/a	n/a	1	n/a	n/a	1	n/a	n/a	9.26417e-05	n/a	0	1	n/a	n/a	1	n/a	n/a	6.96487e-05	n/a	0	1	n/a	n/a	1	n/a	n/a	4.18913e-06	0	n/a
59.62	63	7	1.25974e-16	36.08	0	0	0	0	1.9534	Tropomyosin alpha-4 chain	1.28396e-05	0	n/a	3.22141e-05	0	n/a	4.38564e-05	0	n/a	1.54181e-06	0	n/a	1.35247e-05	0.0541408	18.4704	1	n/a	n/a	1	n/a	n/a	1	n/a	n/a	0.39728	0	n/a	1	n/a	n/a	1	n/a	n/a	0.388557	0	n/a	1	n/a	n/a
323.31	1955	38	3.39469e-16	2277.62	571.288	768.265	508.166	337.279	288.465	Pregnancy zone protein	7.86915e-08	0.223113	4.48204	5.44248e-05	0.33731	2.96463	6.45863e-07	0.250827	3.98682	5.2616e-10	0.148084	6.75294	3.97375e-11	0.126652	7.89565	0.472478	1.3448	0.743607	0.750354	0.88951	1.12421	0.219699	1.69382	0.590383	0.0785485	1.98044	0.504939	0.323126	0.661446	1.51184	0.0811864	2.27784	0.439013	0.0350491	2.66328	0.375476	0.355346	0.663717	1.50667
20.657	233	6	2.07114e-15	3.23	27.6991	43.3319	109.649	20.6679	12.4407	Angiogenin	5.98857e-08	33.947	0.0294577	4.758e-05	13.4155	0.0745409	0.000536737	8.57556	0.11661	0.00977842	6.39874	0.156281	0.0141955	3.8516	0.259632	0.0177893	1.56438	0.63923	8.29366e-05	3.95858	0.252616	0.421471	1.34019	0.746161	0.00748746	2.22649	0.449137	0.00157952	2.53044	0.395188	0.0309035	2.09658	0.476968	0.00325354	3.48309	0.287102	1.076e-06	0.188492	5.30526
141.03	568	3	1.9803e-14	69.74	76.6173	202.121	249.564	64.6411	79.5689	Peptidase inhibitor 16	4.15925e-06	3.57849	0.279447	7.28071e-06	2.89821	0.34504	0.656473	1.09861	0.910238	0.728121	0.926887	1.07888	0.569907	1.14094	0.876473	4.65154e-05	2.63807	0.379066	2.63243e-05	3.25728	0.307005	0.427375	1.18527	0.843688	0.869564	0.962906	1.03852	0.276528	1.23472	0.809899	6.0668e-07	3.12682	0.319813	2.31974e-05	2.54021	0.393669	2.93051e-07	0.259016	3.86076
31.361	605	7	3.30892e-14	430.8	401.921	144.072	70.9995	386.848	306.739	Glutathione peroxidase 3	4.44089e-16	0.164809	6.06764	1.69471e-09	0.334429	2.99017	0.517813	0.932965	1.07185	0.420568	0.897977	1.11361	0.0113473	0.712021	1.40445	1.43153e-06	0.358458	2.78973	2.18856e-11	0.17665	5.6609	0.804696	1.03896	0.962498	0.0830153	1.31031	0.76318	0.0411607	0.492806	2.0292	7.87254e-05	0.372425	2.68511	0.00208039	0.46969	2.12906	5.50299e-08	5.4486	0.183533
323.31	8392	3	1.09069e-13	29180.2	53956.2	14823.9	28212.8	21768.4	24947.6	Hemoglobin subunit beta;LVV-hemorphin-7;Spinorphin	0.787955	0.966849	1.03429	5.64913e-07	0.508013	1.96846	5.59904e-06	1.84907	0.540813	0.0319919	0.746001	1.34048	0.177121	0.85495	1.16966	3.39504e-09	0.27474	3.63981	6.54158e-05	0.522884	1.91247	1.78573e-07	2.47864	0.403447	9.71424e-07	2.16278	0.462368	0.00212254	1.9032	0.525431	0.0796061	0.680981	1.46847	0.00712165	0.594201	1.68293	0.147835	0.771579	1.29604
323.31	43310	85	1.64847e-13	125287	188097	195860	214629	194772	190046	Fibrinogen alpha chain;Fibrinopeptide A;Fibrinogen alpha chain	3.25393e-12	1.7131	0.583737	1.3221e-09	1.5633	0.639673	0.000173915	1.50133	0.666074	0.0318548	1.55461	0.643246	0.000955927	1.51689	0.659244	0.0140752	1.04127	0.960363	0.000919014	1.14105	0.876384	0.0344869	0.965728	1.03549	0.38732	0.989746	1.01036	0.417532	1.09582	0.912555	1.47321e-05	1.00559	0.994445	0.000330306	1.0306	0.970312	2.25443e-07	0.907486	1.10195
323.31	2962	16	4.01401e-13	1582.71	1697.37	2188.29	2511.67	1781.33	1593.65	Lumican	4.73176e-08	1.58694	0.630142	2.21407e-06	1.38262	0.723264	0.0889086	1.07244	0.932449	0.0215804	1.12549	0.888502	0.916579	1.00691	0.993134	0.000451898	1.28922	0.77566	7.59968e-06	1.47974	0.675793	0.396176	0.952868	1.04946	0.383712	1.06508	0.938896	0.090457	1.14778	0.871249	0.00243678	1.22846	0.814026	0.000118599	1.37313	0.728264	9.71069e-06	0.709219	1.41
323.31	52018	70	1.43452e-12	121265	209285	244019	249404	182456	199914	Fibrinogen beta chain;Fibrinopeptide B;Fibrinogen beta chain	9.39082e-12	2.05669	0.486218	3.00075e-09	2.01228	0.496949	0.000119793	1.72585	0.579426	0.035697	1.50461	0.664625	0.000477448	1.64857	0.606585	0.00951537	1.16597	0.857657	0.00119011	1.1917	0.839138	0.0530644	1.14704	0.871808	0.354604	1.04687	0.955226	0.671576	1.02207	0.978407	4.98466e-05	1.33741	0.747713	0.000151771	1.22062	0.819257	2.93799e-06	0.731568	1.36693
65.346	56	6	1.64704e-12	0	0	0	116.681	0	0	Phosphatidylethanolamine-binding protein 4	0.000316508	n/a	0	1	n/a	n/a	1	n/a	n/a	1	n/a	n/a	1	n/a	n/a	1	n/a	n/a	0.000757162	n/a	0	1	n/a	n/a	1	n/a	n/a	0.000608216	n/a	0	1	n/a	n/a	1	n/a	n/a	7.02451e-05	0	n/a
323.31	1411	2	2.26181e-12	763.27	1138.81	1094.44	1571.5	923.078	871.918	Complement factor H-related protein 1	2.55217e-11	2.0589	0.485696	0.00245072	1.43388	0.697408	7.83596e-07	1.49201	0.670238	0.0371851	1.20937	0.826874	0.222651	1.14235	0.875391	0.7125	0.96104	1.04054	0.000344697	1.37995	0.724662	0.0174315	1.2337	0.810568	0.0107693	1.30609	0.765643	0.00100581	1.4359	0.696429	0.135048	1.18564	0.843427	0.0774641	1.25521	0.796682	7.56252e-08	0.587387	1.70245
54.215	410	3	3.58274e-12	91.39	314.003	36.4328	160.398	60.704	99.5524	Hemoglobin subunit delta	0.0628626	1.75509	0.569771	0.041913	0.398652	2.50845	1.38357e-06	3.43585	0.291048	0.306035	0.66423	1.5055	0.785441	1.08931	0.918009	6.0233e-09	0.116027	8.61868	0.00203097	0.510816	1.95765	3.04925e-08	5.17269	0.193323	1.58713e-06	3.15415	0.317043	0.000825401	4.40256	0.227141	0.390297	0.600172	1.66619	0.0282723	0.365966	2.73249	0.0068607	0.37846	2.64229
188.59	450	16	3.75164e-12	80.59	137.24	199.731	197.477	75.4316	66.5961	EGF-containing fibulin-like extracellular matrix protein 1	4.70208e-06	2.45039	0.408099	1.79079e-05	2.47836	0.403492	0.00572491	1.70294	0.587219	0.756109	0.935993	1.06838	0.454587	0.826357	1.21013	0.0323086	1.45534	0.687124	0.02438	1.43891	0.694969	0.00182092	1.8194	0.549633	0.00138949	2.06078	0.485253	0.941177	0.988711	1.01142	2.1369e-06	2.64785	0.377666	2.3473e-06	2.99914	0.333429	4.58276e-07	0.381978	2.61795
27.37	45	3	3.7991e-12	0	0	0	36.1786	0	0	Guanylin;HMW-guanylin;Guanylin	0.000386804	n/a	0	1	n/a	n/a	1	n/a	n/a	1	n/a	n/a	1	n/a	n/a	1	n/a	n/a	0.00090467	n/a	0	1	n/a	n/a	1	n/a	n/a	0.000730837	n/a	0	1	n/a	n/a	1	n/a	n/a	8.92622e-05	0	n/a
177.34	444	11	3.06485e-11	157.52	404.604	75.6958	193.277	76.811	127.581	Carbonic anhydrase 1	0.435021	1.227	0.814995	0.0140553	0.480547	2.08096	9.16796e-07	2.56859	0.389319	0.0211878	0.487627	2.05075	0.39737	0.809933	1.23467	3.28429e-08	0.187086	5.34512	0.000905502	0.477695	2.09338	5.57744e-09	5.26752	0.189843	5.67298e-07	3.17135	0.315323	0.0250927	2.55334	0.391644	0.977516	0.985482	1.01473	0.203901	0.593317	1.68544	0.0183282	0.397413	2.51627
323.31	103950	2	4.73014e-11	524813	462081	428837	396791	512934	476608	Transferrin	6.58111e-10	0.756061	1.32264	7.96947e-06	0.817123	1.22381	0.000246485	0.880469	1.13576	0.472182	0.977366	1.02316	0.0086305	0.908148	1.10114	0.121271	0.928055	1.07752	0.00103347	0.858703	1.16455	0.0056514	0.900859	1.11005	0.452609	0.969521	1.03144	0.147931	0.925272	1.08076	0.000104132	0.836047	1.19611	0.0309486	0.899769	1.1114	2.65312e-08	1.29271	0.773571
38.505	515	5	4.7984e-11	41.3	149.276	184.065	321.057	169.16	170.008	Complement factor H-related protein 2	5.08383e-13	7.77378	0.128638	3.36142e-05	4.45679	0.224377	8.87766e-06	3.61444	0.276668	4.65612e-05	4.09588	0.244148	0.000120587	4.11641	0.24293	0.320642	1.23305	0.810997	3.51353e-06	2.15075	0.464953	0.536949	0.882457	1.1332	0.5477	0.878058	1.13888	0.00117702	1.74426	0.573311	0.694134	1.08811	0.919022	0.724812	1.08269	0.923626	7.86909e-05	0.526885	1.89795
323.31	23190	2	1.06594e-10	115902	191076	193345	221640	181714	181454	Fibrinogen gamma chain	4.72856e-08	1.91231	0.522928	7.97704e-05	1.66818	0.599457	7.85704e-07	1.6486	0.606575	0.0424996	1.56782	0.637827	0.00573447	1.56558	0.63874	0.857717	1.01187	0.988265	0.317014	1.15996	0.8621	4.04045e-05	1.05152	0.951002	0.00018211	1.05303	0.949643	0.527009	1.14635	0.872337	0.00018133	1.06401	0.939842	0.000919716	1.06553	0.938499	1.31376e-06	0.819858	1.21972
323.31	5746	2	1.33872e-10	25314.5	42143.1	12756.1	22482.4	20360.5	21578.6	Hemoglobin subunit alpha	0.341092	0.888125	1.12597	9.00818e-07	0.503907	1.98449	1.40247e-05	1.66478	0.600679	0.142285	0.804303	1.24331	0.14311	0.852422	1.17313	4.04356e-09	0.302686	3.30375	5.73236e-05	0.533478	1.87449	1.31857e-05	2.06984	0.483128	2.89413e-06	1.953	0.512032	0.00866905	1.76248	0.567383	0.0531191	0.626513	1.59614	0.00611141	0.591147	1.69163	0.605355	0.90562	1.10422
87.434	41	6	1.84101e-10	26.28	0	0	0	0	0	14-3-3 protein zeta/delta	0.000982119	0	n/a	0.00171499	0	n/a	0.00206758	0	n/a	0.000271881	0	n/a	0.000326247	0	n/a	1	n/a	n/a	1	n/a	n/a	1	n/a	n/a	1	n/a	n/a	1	n/a	n/a	1	n/a	n/a	1	n/a	n/a	1	n/a	n/a
35.391	29	2	2.5143e-10	0	0	0	67.0466	0	0	CD59 glycoprotein	0.00105855	n/a	0	1	n/a	n/a	1	n/a	n/a	1	n/a	n/a	1	n/a	n/a	1	n/a	n/a	0.00220965	n/a	0	1	n/a	n/a	1	n/a	n/a	0.00183674	n/a	0	1	n/a	n/a	1	n/a	n/a	0.000297373	0	n/a
323.31	4726	37	1.53335e-09	1597.22	1728.37	2520.18	2608	2041.89	2446.82	Inter-alpha-trypsin inhibitor heavy chain H3	1.9818e-08	1.63284	0.61243	5.3037e-08	1.57785	0.633773	0.223987	1.08211	0.924119	0.000187459	1.2784	0.782225	1.00501e-05	1.53192	0.652775	6.04066e-05	1.45812	0.685813	1.84603e-05	1.50894	0.662718	0.031877	0.846455	1.1814	0.000887424	0.706375	1.41568	0.67959	1.03485	0.966325	0.00607812	1.23424	0.810218	0.743327	1.02998	0.970891	0.00158123	0.782934	1.27725
38.388	40	4	1.62418e-09	0	0	0	83.537	0	0	Osteopontin	0.00165876	n/a	0	1	n/a	n/a	1	n/a	n/a	1	n/a	n/a	1	n/a	n/a	1	n/a	n/a	0.0032907	n/a	0	1	n/a	n/a	1	n/a	n/a	0.00277051	n/a	0	1	n/a	n/a	1	n/a	n/a	0.000508922	0	n/a
323.31	5112	2	2.66902e-09	2514.73	2667.49	4586.9	5132.01	3581.42	4331.73	Leucine-rich alpha-2-glycoprotein	1.45541e-06	2.04078	0.490009	1.13681e-07	1.82401	0.548242	0.541108	1.06075	0.942732	8.00518e-05	1.42418	0.70216	7.36089e-06	1.72254	0.580538	4.54341e-05	1.71956	0.581546	6.02713e-05	1.92391	0.519776	0.00826322	0.744814	1.34262	0.000422779	0.615803	1.62389	0.372749	1.11884	0.893783	0.0130024	1.28075	0.780793	0.604423	1.05891	0.944369	0.0027527	0.697859	1.43295
53.832	121	2	7.6324e-09	31.43	25.3263	11.8524	6.13351	0	0	Thrombospondin 1	0.000363933	0.195148	5.12431	0.0138266	0.377106	2.65178	0.50656	0.805801	1.241	3.37329e-08	0	n/a	4.96055e-08	0	n/a	0.140691	0.467989	2.1368	0.0189598	0.242179	4.12917	0.000129454	n/a	0	0.000158157	n/a	0	0.368904	0.517489	1.93241	0.0103915	n/a	0	0.011454	n/a	0	0.0694997	0	n/a
207.96	1115	21	1.79679e-08	288.11	267.979	193.011	325.673	157.001	141.101	Coagulation factor XIII A chain	0.401575	1.13038	0.884659	0.00233526	0.66992	1.49272	0.359393	0.930126	1.07512	4.53588e-06	0.544936	1.83508	1.92012e-07	0.489747	2.04187	0.0166625	0.720246	1.38841	0.221699	1.2153	0.822844	0.000102927	1.70686	0.585873	5.86606e-06	1.8992	0.526538	0.0108015	1.68734	0.59265	0.268921	1.22936	0.813434	0.10453	1.36789	0.731053	0.000245153	0.482082	2.07434
125.27	60	6	2.59122e-08	0	0	20.4804	59.6861	0	0	Insulin-like growth factor-binding protein 4	0.00134954	n/a	0	0.0144843	n/a	0	1	n/a	n/a	1	n/a	n/a	1	n/a	n/a	0.0224891	n/a	0	0.00274062	n/a	0	1	n/a	n/a	1	n/a	n/a	0.0593983	2.9143	0.343136	0.00679429	n/a	0	0.00756384	n/a	0	0.000397614	0	n/a
323.31	18676	2	4.15538e-08	12183.9	24677.9	10943.7	22534.6	12760.9	12615.5	Fibronectin 1	2.45532e-07	1.84954	0.540675	0.483874	0.898209	1.11333	9.86552e-06	2.02545	0.493717	0.740019	1.04736	0.954782	0.869639	1.03543	0.965784	6.77467e-05	0.443461	2.25499	0.490105	0.913148	1.09511	9.98705e-05	1.93387	0.517099	0.00129449	1.95615	0.511208	1.31192e-05	2.05914	0.485639	0.431492	0.857594	1.16605	0.59156	0.867476	1.15277	4.79775e-05	0.566281	1.76591
323.31	9119	13	6.53958e-08	42253	55774.5	62135.9	73025.1	51409.8	56077.8	Alpha-1-acid glycoprotein;Alpha-1-acid glycoprotein 1	2.36529e-09	1.72828	0.57861	1.97194e-06	1.47057	0.68001	0.00128147	1.32001	0.757569	0.00918358	1.21671	0.821887	0.0021995	1.32719	0.753472	0.225446	1.11405	0.897622	0.00339341	1.30929	0.763772	0.347052	1.0849	0.921743	0.955793	0.994592	1.00544	0.0493489	1.17525	0.850884	0.0178421	1.20864	0.827377	0.253134	1.10803	0.902502	2.5832e-05	0.704002	1.42045
323.31	1572	23	8.76362e-08	566.67	699.061	360.113	383.893	419.482	281.104	Attractin	0.00542259	0.677454	1.47612	0.00563238	0.635489	1.57359	0.0470726	1.23363	0.810616	0.0457499	0.740257	1.35088	6.68985e-05	0.496063	2.01587	1.62845e-05	0.515138	1.94123	4.76506e-06	0.549155	1.82098	0.000327346	1.66649	0.600064	5.23527e-08	2.48684	0.402116	0.732399	1.06603	0.938056	0.448951	0.858471	1.16486	0.280662	1.28107	0.7806	0.615065	1.09271	0.91516
323.31	8086	54	1.82923e-07	6827.85	7287.39	5692.4	5463.44	7253.23	6516.7	Afamin	8.91158e-07	0.80017	1.24973	0.000289706	0.833703	1.19947	0.184878	1.0673	0.93694	0.204757	1.0623	0.941353	0.363579	0.95443	1.04775	0.000323301	0.781129	1.2802	7.57586e-06	0.749711	1.33385	0.936063	1.00471	0.995312	0.0800556	1.11826	0.894243	0.483084	0.959778	1.04191	0.000164401	0.784809	1.2742	0.0426017	0.873509	1.14481	3.22307e-06	1.32759	0.753242
323.31	5814	22	1.85544e-07	6152.25	6911.61	2066.85	2121.09	3098.37	3235.51	Serum paraoxonase/arylesterase 1	5.86397e-05	0.344767	2.90051	0.000306319	0.335951	2.97662	0.0366453	1.12343	0.890133	0.0218756	0.503615	1.98564	0.000903869	0.525907	1.90148	2.16101e-05	0.299041	3.34402	3.99299e-06	0.306888	3.25851	0.0109995	2.23072	0.448285	2.09502e-05	2.13617	0.468127	0.923007	1.02624	0.97443	0.0474831	0.667079	1.49907	0.755422	0.638803	1.56543	0.0273442	1.46074	0.684584
323.31	13025	27	3.10292e-07	17174.6	20777.7	26495.8	28142.4	21635.7	19765.3	Beta-2-glycoprotein 1	9.54025e-08	1.63861	0.610275	4.31159e-07	1.54273	0.648201	0.0233082	1.20979	0.826587	0.00570932	1.25975	0.793809	0.171309	1.15085	0.868926	0.715565	1.2752	0.78419	0.00145809	1.35445	0.738307	0.656229	0.960346	1.04129	0.65015	1.05122	0.951274	0.465794	1.06215	0.94149	0.015846	1.22463	0.81657	0.00395916	1.34052	0.74598	0.00219286	0.768793	1.30074
323.31	13025	27	3.10292e-07	17174.6	20777.7	26495.8	28142.4	21635.7	19765.3	Apolipoprotein H	9.54025e-08	1.63861	0.610275	4.31159e-07	1.54273	0.648201	0.0233082	1.20979	0.826587	0.00570932	1.25975	0.793809	0.171309	1.15085	0.868926	0.715565	1.2752	0.78419	0.00145809	1.35445	0.738307	0.656229	0.960346	1.04129	0.65015	1.05122	0.951274	0.465794	1.06215	0.94149	0.015846	1.22463	0.81657	0.00395916	1.34052	0.74598	0.00219286	0.768793	1.30074
323.31	28205	56	1.02933e-06	195750	222344	103561	96109.3	61037.6	71438.5	Apolipoprotein A-I;Proapolipoprotein A-I;Truncated apolipoprotein A-I	0.00963841	0.490979	2.03675	0.000751701	0.529049	1.89018	0.140971	1.13586	0.880392	0.0070545	0.311814	3.20704	1.74042e-05	0.364947	2.74012	0.000146362	0.46577	2.14698	0.01128	0.432254	2.31345	0.000591313	3.64275	0.274518	3.16006e-06	3.11239	0.321296	0.219143	0.928041	1.07754	0.0168783	1.69668	0.589385	0.270981	1.44966	0.689817	0.01401	0.635085	1.57459
323.31	1185	33	1.09433e-06	147.64	304.306	252.325	154.757	248.361	211.344	Coagulation factor V;Coagulation factor V heavy chain;Coagulation factor V light chain	0.761542	1.0482	0.954013	0.000140898	1.70905	0.585119	0.000124242	2.06114	0.48517	1.81495e-05	1.68221	0.594458	0.0118042	1.43149	0.698575	0.224483	0.829181	1.20601	0.000371506	0.508556	1.96635	0.126206	1.22526	0.816155	0.0183509	1.43986	0.694513	0.000858197	0.613324	1.63046	0.877937	1.01596	0.98429	0.154245	1.1939	0.837589	0.000180525	1.60485	0.623113
323.31	3073	18	1.21459e-06	2280.82	2005.14	1174.62	1701.01	1200.94	1054.5	Corticosteroid-binding globulin	0.0399883	0.745787	1.34087	0.000185781	0.514997	1.94176	0.280269	0.879132	1.13749	0.000153012	0.526539	1.89919	6.43169e-06	0.462336	2.16293	0.00128745	0.585802	1.70706	0.22749	0.848321	1.1788	0.00203168	1.66964	0.598931	7.85071e-05	1.9015	0.5259	0.0592788	1.44814	0.690543	0.922326	0.978079	1.02241	0.62888	1.1139	0.897744	0.0650692	0.706019	1.41639
323.31	21739	5	1.51915e-06	22429.4	23459.9	24635.6	21926	25920.5	26925.7	Complement factor B;Complement factor B Ba fragment;Complement factor B Bb fragment	0.502504	0.977557	1.02296	0.0198459	1.09836	0.910449	0.234846	1.04594	0.956074	6.95922e-06	1.15565	0.865315	0.000289414	1.20046	0.833013	0.30538	1.05011	0.952278	0.116298	0.934617	1.06996	0.00849869	0.905071	1.10489	0.0127089	0.871284	1.14773	0.00982826	0.890016	1.12358	0.180949	0.950427	1.05216	0.0992019	0.914947	1.09296	4.86879e-06	1.18218	0.845895
323.31	2244	28	1.79385e-06	1060.08	1054.57	741.954	770.198	828.866	713.266	Insulin-like growth factor-binding protein complex acid labile subunit	2.75535e-05	0.726547	1.37637	4.6147e-05	0.699904	1.42877	0.949656	0.994798	1.00523	0.000374177	0.78189	1.27895	2.90711e-06	0.672842	1.48623	0.00386255	0.703563	1.42134	0.00394146	0.730346	1.36921	0.0132117	1.2723	0.785979	0.000574642	1.4785	0.67636	0.728066	1.03807	0.963329	0.260325	0.895143	1.11714	0.728665	1.04022	0.961335	0.399324	1.07617	0.929218
323.31	4368	2	1.90121e-06	5622.49	5980.31	3681.09	4855.36	2561.6	2549.47	Angiotensinogen;Angiotensin-1;Angiotensin-2;Angiotensin-3;Angiotensin-4;Angiotensin 1-9;Angiotensin 1-7;Angiotensin 1-5;Angiotensin 1-4	0.18796	0.86356	1.158	0.000403211	0.654709	1.5274	0.489985	1.06364	0.940167	0.00132819	0.4556	2.19491	0.000104204	0.453442	2.20535	4.18696e-05	0.615535	1.6246	0.0601589	0.81189	1.23169	0.000150993	2.3346	0.42834	1.07376e-05	2.34571	0.426311	0.0495765	1.319	0.758151	0.555292	1.43703	0.695881	0.810872	1.44387	0.692585	0.0111355	0.527583	1.89544
242.4	538	22	2.46273e-06	177.39	215.674	70.7092	44.5617	126.285	121.471	Beta-Ala-His dipeptidase	6.51921e-07	0.251208	3.98077	0.000537829	0.398609	2.50873	0.211212	1.21582	0.822491	0.115368	0.711904	1.40468	0.108452	0.684768	1.46035	2.14842e-05	0.327852	3.05016	1.03787e-08	0.206616	4.8399	0.0113861	1.70784	0.585534	0.0128954	1.77552	0.563216	0.285858	0.630211	1.58677	0.0990743	0.55992	1.78597	0.159767	0.582108	1.7179	0.00626508	2.83393	0.352867
19.466	44	4	2.61745e-06	23.79	0	0	0	0	0	Ras-related protein Rap-1b;Ras-related protein Rap-1b-like protein;Ras-related protein Rap-1A	0.0100516	0	n/a	0.0144026	0	n/a	0.0162511	0	n/a	0.00439656	0	n/a	0.0049434	0	n/a	1	n/a	n/a	1	n/a	n/a	1	n/a	n/a	1	n/a	n/a	1	n/a	n/a	1	n/a	n/a	1	n/a	n/a	1	n/a	n/a
323.31	5913	13	4.80367e-06	18795	23691.6	23918.3	28696.6	20265.6	21854.2	Alpha-1-acid glycoprotein 2	5.91664e-07	1.52682	0.654957	0.00213431	1.27259	0.785801	0.00026998	1.26053	0.79332	0.303085	1.07824	0.927437	0.0894241	1.16276	0.86002	0.900808	1.00957	0.990522	0.0144943	1.21125	0.82559	0.0365104	1.16906	0.85539	0.355239	1.08408	0.922444	0.0333065	1.19978	0.833489	0.0484574	1.18024	0.847283	0.33911	1.09445	0.913701	3.93917e-05	0.706201	1.41603
323.31	3519	2	6.6354e-06	2094.38	2274.64	2581.96	2254.8	2979.39	2772.42	Complement factor I;Complement factor I heavy chain;Complement factor I light chain	0.328336	1.0766	0.928854	0.00508807	1.2328	0.811159	0.136585	1.08607	0.920752	4.34631e-05	1.42256	0.702957	1.62158e-05	1.32374	0.755434	0.0953989	1.13511	0.880974	0.910625	0.991278	1.0088	0.00194013	0.763459	1.30983	0.00244621	0.820453	1.21884	0.124868	0.87329	1.14509	0.101866	0.866607	1.15393	0.318251	0.931302	1.07377	0.00240292	1.32135	0.7568
164.34	737	20	7.67494e-06	278.04	351.696	143.848	166.444	250.102	146.459	Phosphatidylinositol-glycan-specific phospholipase D	0.00282417	0.598632	1.67048	0.000994257	0.517363	1.93288	0.0765973	1.26491	0.790569	0.522224	0.899519	1.1117	0.00273152	0.526755	1.89841	3.309e-05	0.409012	2.44492	5.9484e-05	0.47326	2.113	0.0441694	1.40621	0.711132	7.48772e-05	2.40133	0.416437	0.579183	1.15708	0.864243	0.0291787	0.575156	1.73866	0.955382	0.98217	1.01815	0.0653638	1.50262	0.665502
323.31	14698	34	1.07039e-05	24484.5	26162.6	19699.8	22401.9	23324.2	22223.4	Inter-alpha-trypsin inhibitor heavy chain H2	0.0487974	0.914942	1.09297	7.0403e-07	0.804581	1.24288	0.164119	1.06853	0.935862	0.22656	0.952611	1.04975	0.016349	0.907652	1.10174	1.24314e-05	0.752976	1.32806	0.0118564	0.856259	1.16787	0.0350173	1.12169	0.891512	0.00350242	1.17725	0.849436	0.0253746	1.13717	0.879379	0.00130462	0.844606	1.18398	0.0189238	0.886442	1.12811	0.435074	1.04117	0.960457
240.53	526	2	1.20903e-05	0	17.6544	23.752	26.5939	7.87316	7.5425	von Willebrand factor	0.000333596	n/a	0	0.016693	n/a	0	0.0160886	n/a	0	0.0319893	n/a	0	0.127134	n/a	0	0.677008	1.34539	0.743281	0.0390654	1.50636	0.663853	0.0108385	2.24236	0.445959	0.118933	2.34066	0.427229	0.165215	1.11965	0.893139	0.0125004	3.01684	0.331473	0.0136924	3.1491	0.317552	0.000118154	0.296051	3.37779
323.31	1364	6	1.2418e-05	496.85	543.189	728.688	709.635	636.242	549.1	Fibulin-1	3.37148e-05	1.42827	0.700149	0.000176121	1.46662	0.681842	0.266492	1.09327	0.914691	0.00278259	1.28055	0.780914	0.198632	1.10516	0.904845	0.00496966	1.3415	0.745435	0.00240454	1.30642	0.765449	0.0640946	0.853747	1.17131	0.894926	0.989236	1.01088	0.773307	0.973853	1.02685	0.134785	1.1453	0.873133	0.00278509	1.32706	0.753546	0.165977	0.896576	1.11535
61.861	67	3	1.39534e-05	1.27	22.1919	0	1.54376	0	0	Rheumatoid factor RF-IP4	0.889926	1.21556	0.822667	0.346337	0	n/a	0.0190546	17.4739	0.0572281	0.271381	0	n/a	0.277887	0	n/a	0.017125	0	n/a	0.0213487	0.069564	14.3752	0.00549117	n/a	0	0.00614429	n/a	0	0.346337	n/a	0	1	n/a	n/a	1	n/a	n/a	0.271381	0	n/a
323.31	1325	4	1.97825e-05	205.68	101.088	7315.2	714.41	751.661	4700.84	Serum amyloid A protein	0.00776455	3.47341	0.287902	0.0106305	35.5659	0.0281168	0.0144179	0.491484	2.03465	0.00868091	3.65452	0.273634	0.000675413	22.8551	0.0437539	0.0156095	72.3643	0.013819	0.00291964	7.06717	0.141499	0.0157632	0.134487	7.43567	0.00116661	0.0215044	46.5022	0.0175299	0.0976611	10.2395	0.0093325	9.73204	0.102753	0.0353015	1.55615	0.642613	0.916374	1.05214	0.950442
70.418	179	10	2.00293e-05	2.13	48.2797	19.5087	2.31597	17.8207	17.5424	Proteoglycan 4;Proteoglycan 4 C-terminal part	0.952741	1.08731	0.919702	0.020081	9.15904	0.109182	4.78508e-06	22.6665	0.0441179	0.034892	8.36654	0.119524	0.0607559	8.23588	0.12142	0.0190003	0.404078	2.47477	5.7124e-06	0.0479698	20.8465	0.00718029	2.70919	0.369114	0.0105304	2.75217	0.36335	0.0224911	0.118714	8.42359	0.862053	1.09472	0.913473	0.850576	1.11209	0.899208	0.038218	7.69472	0.129959
323.31	4663	11	2.56083e-05	2623.06	2867.6	2960.61	2330.09	2690.23	2331.55	Vitamin K-dependent protein S	0.00900004	0.88831	1.12573	0.00922794	1.12868	0.885987	0.0236328	1.09323	0.914723	0.639539	1.02561	0.975031	0.0686366	0.888868	1.12503	0.481943	1.03243	0.968585	1.47361e-05	0.812557	1.23068	0.245135	1.06593	0.938147	0.0021165	1.22991	0.813068	1.27113e-05	0.787031	1.2706	0.0992494	1.1005	0.908675	0.000698655	1.2698	0.787525	0.0169809	1.15456	0.86613
5.5785	41	3	4.88621e-05	0	0	0	23.5716	0	0	Lymphatic vessel endothelial hyaluronic acid receptor 1	0.0210081	n/a	0	1	n/a	n/a	1	n/a	n/a	1	n/a	n/a	1	n/a	n/a	1	n/a	n/a	0.0312464	n/a	0	1	n/a	n/a	1	n/a	n/a	0.0282776	n/a	0	1	n/a	n/a	1	n/a	n/a	0.0106199	0	n/a
323.31	4573	26	5.25167e-05	3120.62	3976.97	2741.59	3486.4	1278.68	1539.27	Apolipoprotein E	0.268622	1.11721	0.895083	0.242305	0.87854	1.13825	0.00389655	1.27442	0.784673	0.0262096	0.409751	2.44051	0.0146572	0.493259	2.02733	0.00408803	0.689367	1.45061	0.238307	0.876648	1.14071	4.40274e-05	3.11022	0.32152	2.47565e-05	2.58367	0.387047	0.0914588	1.27167	0.786367	0.0166213	2.14409	0.466399	0.0157365	1.78109	0.561453	0.0108901	0.366761	2.72657
323.31	110970	129	5.52431e-05	263998	272759	228349	214340	226640	167702	Alpha-2-macroglobulin	0.0134424	0.811897	1.23168	0.139407	0.864963	1.15612	0.648959	1.03318	0.967882	0.123114	0.858489	1.16484	2.04164e-07	0.63524	1.57421	0.0896235	0.837183	1.19448	0.00761414	0.785821	1.27255	0.0784545	1.20349	0.830916	2.06246e-07	1.62645	0.614837	0.582366	0.93865	1.06536	0.952374	1.00754	0.992515	0.00794737	1.36163	0.734412	0.6252	1.05739	0.945729
323.31	1855	21	5.83093e-05	997.52	915.086	609.781	857.076	717.275	664.263	Thyroxine-binding globulin	0.0643444	0.859207	1.16386	6.28288e-07	0.611297	1.63587	0.231353	0.917361	1.09008	0.00123134	0.719058	1.39071	0.000160046	0.665915	1.50169	0.000610606	0.666365	1.50068	0.512758	0.936607	1.06768	0.0415379	1.27578	0.783833	0.0107913	1.3776	0.725903	0.00690688	1.40555	0.711467	0.260448	0.850135	1.17628	0.568531	0.917981	1.08935	0.147342	0.836886	1.19491
137.26	802	8	7.5232e-05	518.23	516.676	589.925	617.317	376.762	375.19	Complement C1q subcomponent subunit A	0.0877065	1.1912	0.839488	0.20198	1.13834	0.878468	0.973613	0.997001	1.00301	0.0297882	0.727016	1.37548	0.0399844	0.723983	1.38125	0.136504	1.14177	0.875834	0.0562168	1.19479	0.83697	0.0264401	1.37136	0.729203	0.0380457	1.3771	0.726161	0.646579	1.04643	0.955627	0.00213376	1.56578	0.638661	0.00378518	1.57234	0.635996	0.000546187	0.610322	1.63848
60.783	239	5	0.000107213	50.22	97.4413	30.749	27.4849	33.6337	23.0099	Vitamin K-dependent protein C;Vitamin K-dependent protein C light chain;Vitamin K-dependent protein C heavy chain;Activation peptide	0.167536	0.54729	1.82719	0.261653	0.612286	1.63322	0.020713	1.94029	0.515387	0.301738	0.669727	1.49315	0.0742805	0.458181	2.18254	0.00103768	0.315564	3.16893	0.000312552	0.282066	3.54527	0.000623563	2.89713	0.345169	3.78282e-05	4.23476	0.236141	0.832259	0.893846	1.11876	0.85109	0.914232	1.09381	0.586894	1.33634	0.748312	0.672937	1.22372	0.817183
323.31	82766	25	0.000138945	236640	391414	492192	378927	438564	518907	Haptoglobin;Haptoglobin alpha chain;Haptoglobin beta chain	0.0302261	1.60128	0.6245	3.92568e-05	2.07992	0.480787	0.0185139	1.65405	0.604575	0.000323361	1.8533	0.539578	0.000115493	2.19282	0.456034	0.0180451	1.25747	0.795248	0.786257	0.968095	1.03296	0.150755	0.892491	1.12046	0.0130978	0.754305	1.32572	0.0350836	0.769876	1.29891	0.185383	1.12228	0.891043	0.627904	0.948516	1.05428	0.169648	1.15739	0.864017
323.31	1894	2	0.000150293	290.15	708.606	1082.96	653.9	1446.92	1982.9	Lipoprotein, Lp(A)	0.00794271	2.25366	0.443722	0.00383277	3.73242	0.267923	0.0491407	2.44221	0.409466	0.0011359	4.98681	0.200529	0.00013709	6.83404	0.146326	0.00715565	1.5283	0.654323	0.85352	0.922797	1.08366	0.0173793	0.489734	2.04193	0.0105783	0.357359	2.79831	0.0203522	0.603807	1.65616	0.395754	0.748459	1.33608	0.0175571	0.546151	1.831	0.0421677	2.21276	0.451924
119.91	378	8	0.000151944	141.74	132.234	50.2594	57.531	104.317	93.6826	Fetuin-B	0.000241973	0.405891	2.46371	9.01994e-05	0.354589	2.82017	0.681689	0.932931	1.07189	0.118929	0.735975	1.35874	0.0368619	0.660947	1.51298	0.000290193	0.38008	2.63102	0.000848131	0.435071	2.29848	0.248877	1.26761	0.788885	0.0937582	1.41151	0.708463	0.714467	1.14468	0.873605	0.0208989	0.481794	2.07557	0.0471397	0.536486	1.86398	0.0407339	1.81323	0.551501
323.31	5153	6	0.000163358	2200.47	2148.34	2296.46	2331.03	2482.26	2621.03	Complement component C6	0.15502	1.05933	0.943991	0.23922	1.04362	0.958201	0.529704	0.976308	1.02427	0.00423504	1.12806	0.886477	0.00170062	1.19112	0.839543	0.104781	1.06895	0.935499	0.0724929	1.08504	0.921626	0.00209284	0.865475	1.15544	0.00121431	0.819652	1.22003	0.725015	1.01505	0.98517	0.0731803	0.925147	1.08091	0.0206518	0.876166	1.14134	0.15929	1.06488	0.939074
52.177	459	3	0.000199682	441.94	245.23	324.146	224.914	401.91	355.057	Epididymis luminal protein 213	1.52097e-05	0.508925	1.96493	0.0162571	0.733462	1.3634	3.24465e-05	0.554895	1.80214	0.378753	0.909423	1.0996	0.0964382	0.803405	1.2447	0.157024	1.3218	0.756542	0.703611	0.917156	1.09033	0.00343004	0.610161	1.63891	0.0631049	0.690679	1.44785	0.0827443	0.693867	1.4412	0.154535	0.806513	1.23991	0.608795	0.912941	1.09536	0.00111064	1.78695	0.559613
323.31	1142	13	0.000199696	518.27	553.657	367.48	380.586	385.521	356.098	Carboxypeptidase N catalytic chain	0.000937735	0.73434	1.36177	0.00259126	0.709051	1.41033	0.316644	1.06828	0.936085	0.0135535	0.743861	1.34434	0.000877778	0.68709	1.45541	0.000725334	0.663733	1.50663	0.000173732	0.687405	1.45475	0.00414179	1.43613	0.696318	0.000219182	1.55479	0.643175	0.80828	1.03567	0.965563	0.775742	0.953204	1.04909	0.845089	1.03196	0.969027	0.930534	1.01297	0.9872
323.31	1531	2	0.000200371	1379.29	2155.21	2286.15	2726.46	2542.62	2935.77	Serum amyloid A-4 protein	0.0045082	1.97671	0.505891	0.00132379	1.65748	0.603325	0.0270938	1.56255	0.639981	0.0218756	1.84343	0.542467	0.000393245	2.12846	0.469823	0.112155	1.06076	0.942724	0.342415	1.26506	0.790479	0.427179	0.847631	1.17976	0.0253692	0.73412	1.36218	0.450486	1.1926	0.838504	0.0200779	0.899129	1.11219	0.378613	0.778722	1.28416	0.0858464	0.932574	1.0723
151.65	446	12	0.000203072	86	194.628	87.8109	127.149	82.0905	80.2963	Plasma serine protease inhibitor	0.132437	1.47848	0.67637	0.951578	1.02106	0.979377	0.000166114	2.26311	0.441869	0.869881	0.954541	1.04762	0.822429	0.933678	1.07103	0.00125184	0.451173	2.21644	0.0207178	0.653295	1.5307	2.82309e-05	2.37089	0.421782	6.18538e-05	2.42387	0.412563	0.209903	1.44799	0.690612	0.835337	1.06968	0.934856	0.796123	1.09359	0.914423	0.0748629	0.645623	1.54889
323.31	1951	19	0.000226459	1136.65	1289.11	834.504	837.095	949.767	828.897	Carboxypeptidase N subunit 2	0.000678585	0.736458	1.35785	0.000672615	0.734179	1.36207	0.132837	1.13413	0.881732	0.0981474	0.835584	1.19677	0.00641591	0.729245	1.37128	0.000279688	0.647349	1.54476	0.000212511	0.649359	1.53998	0.01478	1.35729	0.736761	0.00104745	1.55521	0.642999	0.979383	1.0031	0.996905	0.359106	0.878641	1.13812	0.963757	1.00677	0.99328	0.353651	1.1346	0.881369
323.31	1887	11	0.000227932	996.94	964.946	1030.77	910.087	1081.22	1141.92	Complement component C8 gamma chain	0.0489098	0.912881	1.09543	0.410353	1.03393	0.967184	0.572422	0.967907	1.03316	0.0268217	1.08454	0.922047	0.00305459	1.14542	0.873041	0.335227	1.06821	0.936145	0.419623	0.943149	1.06028	0.0553623	0.892456	1.1205	0.0110464	0.845023	1.1834	0.0313468	0.882924	1.1326	0.29495	0.953332	1.04895	0.054949	0.902663	1.10783	0.00077142	1.18804	0.841719
323.31	3176	23	0.00023956	1343.47	1299.99	1590.7	1439.15	1536.33	1689.88	Complement component C8 alpha chain	0.153663	1.07122	0.933514	0.00245562	1.18403	0.844576	0.563322	0.967637	1.03345	0.00678962	1.14356	0.874465	0.00106389	1.25785	0.795008	0.00602058	1.22363	0.817243	0.126208	1.10705	0.903302	0.0099781	0.846164	1.1818	0.0017902	0.769279	1.29992	0.104529	0.904729	1.1053	0.550129	1.03539	0.965821	0.410562	0.941309	1.06235	0.232081	1.06753	0.936745
323.31	39240	46	0.000292587	102125	102815	93954.9	89529.1	101274	102325	Hemopexin	0.000478228	0.876663	1.14069	0.0117937	0.919999	1.08696	0.80049	1.00676	0.993289	0.771085	0.991671	1.0084	0.954913	1.00196	0.998045	0.010132	0.913825	1.0943	0.000539649	0.87078	1.1484	0.619664	1.01521	0.985016	0.896385	1.00479	0.995235	0.263871	0.952895	1.04943	0.0341872	0.927726	1.0779	0.0392567	0.918201	1.08909	0.00147298	1.13119	0.884025
49.345	55	15	0.000328459	0	0	7.93069	26.0002	0	0	Sulfhydryl oxidase 1;Sulfhydryl oxidase	0.01914	n/a	0	0.135937	n/a	0	1	n/a	n/a	1	n/a	n/a	1	n/a	n/a	0.164461	n/a	0	0.0287688	n/a	0	1	n/a	n/a	1	n/a	n/a	0.154501	3.27843	0.305024	0.098289	n/a	0	0.102888	n/a	0	0.0095007	0	n/a
129.44	354	9	0.000328568	27.86	56.5497	79.4048	102.639	42.1649	44.2493	Monocyte differentiation antigen CD14;Monocyte differentiation antigen CD14;Monocyte differentiation antigen CD14, urinary form;Monocyte differentiation antigen CD14, membrane-bound form	0.000197509	3.6841	0.271436	0.00357473	2.85014	0.35086	0.00643539	2.02978	0.492664	0.0327177	1.51346	0.660738	0.029359	1.58827	0.629615	0.0223505	1.40416	0.71217	0.0286727	1.81502	0.550957	0.367659	1.34115	0.745626	0.469477	1.27798	0.782484	0.288695	1.29261	0.773631	0.0338402	1.8832	0.531012	0.0157243	1.79449	0.557262	0.00175566	0.410808	2.43423
323.31	37914	2	0.000648153	68808	63189.9	55020.4	57737.3	60480.2	57056.6	Ceruloplasmin	0.000271201	0.839107	1.19174	4.59594e-05	0.799622	1.25059	0.0414983	0.91835	1.08891	0.012719	0.878969	1.1377	0.000758629	0.829215	1.20596	0.0100028	0.870715	1.14848	0.0546409	0.913711	1.09444	0.412456	1.0448	0.957118	0.073069	1.10749	0.902939	0.398785	1.04938	0.952944	0.129738	0.909726	1.09923	0.577504	0.964312	1.03701	0.409261	1.04751	0.954649
72.303	306	2	0.000750898	33.81	73.5844	31.1655	8.6069	39.3052	38.7968	Protein Z-dependent protease inhibitor	0.0178766	0.254567	3.92824	0.837409	0.921784	1.08485	0.00737991	2.17641	0.459472	0.685793	1.16253	0.860191	0.726942	1.14749	0.871464	0.00431804	0.423534	2.36108	6.67723e-07	0.116966	8.54947	0.0238792	1.87213	0.534151	0.0288401	1.89666	0.527242	0.0260275	0.276168	3.62099	0.5518	0.792911	1.26118	0.59683	0.803302	1.24486	0.00976223	4.56671	0.218976
205.16	1608	8	0.000772403	1451.52	1651.85	1511.13	1772	1263.27	1226.03	Complement C1q subcomponent subunit C	0.0304537	1.22079	0.819142	0.635264	1.04107	0.960553	0.134298	1.13801	0.878724	0.168813	0.870309	1.14902	0.118443	0.844656	1.18391	0.312709	0.914811	1.09312	0.450752	1.07274	0.932194	0.0107579	1.3076	0.764761	0.00804831	1.34731	0.74222	0.0907568	1.17263	0.852782	0.0855536	1.1962	0.835977	0.0611472	1.23253	0.811336	0.00153382	0.712906	1.40271
244.07	788	13	0.000783083	378.22	313.779	230.965	227.129	204.723	168.483	Galectin-3-binding protein	0.00176936	0.60052	1.66522	0.00354597	0.610664	1.63756	0.334614	0.829619	1.20537	0.000363422	0.541279	1.84747	1.5657e-05	0.445463	2.24485	0.236767	0.736078	1.35855	0.19372	0.72385	1.3815	0.0890299	1.5327	0.652443	0.0233103	1.86237	0.536949	0.936504	0.983388	1.01689	0.587174	1.12819	0.886378	0.186569	1.37085	0.729474	0.626601	0.901351	1.10945
92.888	428	3	0.000785081	60.54	100.264	67.1857	91.8458	52.3636	41.4755	Mannan-binding lectin serine protease 1;Mannan-binding lectin serine protease 1 heavy chain;Mannan-binding lectin serine protease 1 light chain	0.0691544	1.51711	0.659148	0.694126	1.10977	0.901085	0.0144977	1.65616	0.603808	0.592565	0.864942	1.15615	0.215962	0.685092	1.45966	0.0352061	0.67009	1.49234	0.5945	0.916042	1.09165	0.00120034	1.91476	0.522259	9.83984e-05	2.41742	0.413664	0.147453	1.36704	0.731505	0.329632	1.28306	0.779386	0.094019	1.61989	0.617326	0.0114982	0.570125	1.754
323.31	15478	33	0.000839302	33000.3	33145.9	31455.9	27762.1	33769.8	34139.9	Alpha-1B-glycoprotein	0.00115523	0.841267	1.18868	0.349348	0.953201	1.0491	0.927829	1.00441	0.995608	0.572011	1.02332	0.977215	0.451482	1.03453	0.96662	0.371882	0.949015	1.05372	0.00344007	0.837573	1.19393	0.690511	0.981525	1.01882	0.563788	0.970884	1.02999	0.0435647	0.882571	1.13305	0.14952	0.931482	1.07356	0.126453	0.921383	1.08532	0.000144217	1.2164	0.822099
7.0248	193	4	0.00087171	0	0	0	14.4678	0	0	Mannan-binding lectin serine protease 2;Mannan-binding lectin serine protease 2 A chain;Mannan-binding lectin serine protease 2 B chain	0.0446949	n/a	0	1	n/a	n/a	1	n/a	n/a	1	n/a	n/a	1	n/a	n/a	1	n/a	n/a	0.0610745	n/a	0	1	n/a	n/a	1	n/a	n/a	0.0564588	n/a	0	1	n/a	n/a	1	n/a	n/a	0.0261728	0	n/a
24.572	19	2	0.000955068	0	0	0	4.54258	0	0	Latent-transforming growth factor beta-binding protein 2	0.0458104	n/a	0	1	n/a	n/a	1	n/a	n/a	1	n/a	n/a	1	n/a	n/a	1	n/a	n/a	0.0624269	n/a	0	1	n/a	n/a	1	n/a	n/a	0.0577488	n/a	0	1	n/a	n/a	1	n/a	n/a	0.0269543	0	n/a
196.68	351	3	0.000967938	49.25	50.6205	739.631	130.359	196.15	684.724	Serum amyloid A-1 protein;Amyloid protein A;Serum amyloid protein A(2-104);Serum amyloid protein A(3-104);Serum amyloid protein A(2-103);Serum amyloid protein A(2-102);Serum amyloid protein A(4-101)	0.0211984	2.64688	0.377804	0.0150053	15.0179	0.0665872	0.958241	1.02783	0.972926	0.0168072	3.98275	0.251083	0.0061519	13.903	0.0719268	0.0236024	14.6113	0.0684402	0.0260342	2.57521	0.388317	0.0205016	0.25807	3.87492	0.0107442	0.0739284	13.5266	0.0353004	0.176248	5.67382	0.0492171	3.77074	0.2652	0.873904	1.08019	0.925763	0.0158145	1.5047	0.664586
323.31	47888	4	0.000974742	66705.1	86565.6	79724.3	89279.7	76769	71865.5	Complement C4-B;Complement C4 beta chain;Complement C4-B alpha chain;C4a anaphylatoxin;C4b-B;C4d-B;Complement C4 gamma chain	1.23468e-05	1.33842	0.747148	0.038126	1.19518	0.836697	4.01615e-06	1.29774	0.770573	0.0165079	1.15087	0.868907	0.245085	1.07736	0.928194	0.361758	0.92097	1.08581	0.655602	1.03135	0.9696	0.0690712	1.12761	0.88683	0.0108312	1.20455	0.830185	0.21616	1.11986	0.892973	0.663762	1.0385	0.962931	0.267911	1.10936	0.901425	0.0303177	0.859871	1.16297
323.31	2716	10	0.000987669	10404	13869.3	16506.9	16803.3	10617.1	10794	Apolipoprotein C-III	9.18797e-05	1.61507	0.619167	0.00072538	1.58658	0.630285	0.192972	1.33307	0.75015	0.885241	1.02048	0.979934	0.754015	1.03748	0.963875	0.39734	1.19018	0.840212	0.311901	1.21155	0.825392	0.224477	1.30632	0.765511	0.229877	1.28491	0.778264	0.885766	1.01796	0.982361	0.0033211	1.55475	0.643191	0.00179301	1.52927	0.653907	0.00082229	0.631846	1.58266
323.31	5564	26	0.00101491	2376.38	2537.92	2428.37	2083.33	2630.52	2670.65	N-acetylmuramoyl-L-alanine amidase	0.0254848	0.876683	1.14066	0.692555	1.02188	0.97859	0.269585	1.06798	0.936351	0.0310612	1.10694	0.903388	0.0502577	1.12383	0.889812	0.521622	0.956837	1.04511	0.00771493	0.820883	1.2182	0.534608	0.964796	1.03649	0.460282	0.950297	1.0523	0.0265617	0.857913	1.16562	0.144002	0.923153	1.08324	0.153811	0.909279	1.09977	0.000104529	1.26265	0.791985
323.31	3379	3	0.00151976	3252.02	2739.02	3090.65	2117.35	2808.47	3201.23	Coagulation factor XII-	0.000165468	0.651089	1.53589	0.627406	0.950378	1.05221	0.0762751	0.842253	1.18729	0.0906642	0.863609	1.15793	0.849429	0.98438	1.01587	0.325788	1.12838	0.886229	0.0446423	0.773032	1.29361	0.802765	0.975271	1.02536	0.110648	0.855617	1.16875	0.00674953	0.685084	1.45968	0.374543	1.10047	0.9087	0.734037	0.965458	1.03578	0.0136721	1.32641	0.753916
68.183	247	8	0.0015229	49.92	92.5156	40.2257	33.2737	41.0061	19.6741	Cholinesterase	0.0348341	0.66654	1.50029	0.625552	0.805803	1.241	0.0420974	1.85328	0.539584	0.61442	0.821435	1.21738	0.0054811	0.394113	2.53734	0.011633	0.434799	2.29991	0.00144771	0.359655	2.78045	0.00549248	2.25615	0.443234	1.39239e-05	4.7024	0.212657	0.683453	0.827175	1.20893	0.964098	0.980969	1.0194	0.0169167	2.0446	0.489093	0.615584	1.23239	0.811433
323.31	59612	256	0.00166662	40269.7	58452.4	62233	67842.8	44852.7	40248.3	Apolipoprotein B-100;Apolipoprotein B-48	0.0211496	1.68471	0.593574	0.0113402	1.5454	0.64708	5.80639e-05	1.45152	0.688932	0.313333	1.11381	0.897821	0.994484	0.999468	1.00053	0.0209468	1.06468	0.93925	0.00703619	1.16065	0.861586	0.0196456	1.30321	0.767338	0.000137876	1.45229	0.688566	0.743595	1.09014	0.917312	0.818769	1.3875	0.720723	0.0152324	1.54623	0.646736	0.0196142	0.661128	1.51257
311.33	1926	23	0.00182809	848.26	1160.16	639.312	830.262	722.899	568.785	Kallistatin	0.903732	0.978783	1.02168	0.104322	0.753674	1.32683	0.00384786	1.36769	0.731157	0.304406	0.852213	1.17341	0.020317	0.670532	1.49135	0.000593681	0.551054	1.8147	0.0493874	0.715644	1.39734	0.00193001	1.60487	0.623102	3.09747e-05	2.03972	0.490264	0.288092	1.29868	0.770012	0.577094	0.884372	1.13075	0.631815	1.12399	0.889684	0.509178	0.870687	1.14852
323.31	4377	2	0.00192386	1985.2	2072.71	2498.5	2477.35	2114.16	1933.56	Complement component C7	0.000856965	1.24791	0.801339	0.00403561	1.25856	0.794557	0.392463	1.04408	0.957778	0.434815	1.06496	0.939001	0.659801	0.973988	1.02671	0.0363214	1.20542	0.829584	0.0180939	1.19522	0.836664	0.825474	0.980395	1.02	0.327169	1.07197	0.932864	0.921812	0.991538	1.00853	0.0890388	1.18179	0.846173	0.00380498	1.29217	0.773889	0.0709078	0.853395	1.17179
281.11	898	11	0.00193387	519.48	607.588	379.558	611.072	537.88	371.203	Ficolin-3	0.26747	1.17631	0.850113	0.0631645	0.73065	1.36864	0.107436	1.16961	0.854988	0.759747	1.03542	0.965792	0.0320694	0.714566	1.39945	0.00364955	0.624697	1.60078	0.967198	1.00573	0.994298	0.252945	1.1296	0.885271	0.00111515	1.63681	0.610945	0.0210036	1.60996	0.621135	0.0395656	0.705656	1.41712	0.919762	1.02251	0.977987	0.369717	0.880223	1.13608
298.16	213	2	0.00219235	152.04	93.0342	196.366	489.234	0	271.966	Complement C4-B	0.0412178	3.2178	0.310772	0.607248	1.29154	0.774267	0.276547	0.611906	1.63424	6.49376e-11	0	n/a	0.274856	1.78878	0.559041	0.316888	2.11069	0.473778	0.0305071	5.25865	0.190163	0.0368153	n/a	0	0.151015	0.34208	2.92329	0.124471	2.49143	0.401375	0.010527	n/a	0	0.579466	0.722026	1.38499	0.00118382	0	n/a
323.31	22953	40	0.0023736	34092.2	34255.6	29643.1	32688.3	30080.3	30272.9	Antithrombin-III	0.314609	0.958819	1.04295	0.000289485	0.869496	1.15009	0.902644	1.00479	0.995232	0.00179392	0.88232	1.13338	0.0105152	0.887971	1.12616	0.00301875	0.86535	1.1556	0.354073	0.954247	1.04795	0.00701612	1.13881	0.878113	0.0231868	1.13156	0.883737	0.0510331	1.10273	0.906841	0.749363	0.985465	1.01475	0.692069	0.979194	1.02125	0.0873718	0.920216	1.0867
323.31	5449	39	0.00253208	2838.18	2784.83	3121.89	3325.18	3092.85	3365.9	Complement C1s subcomponent;Complement C1s subcomponent heavy chain;Complement C1s subcomponent light chain	0.00357241	1.17159	0.853543	0.0694875	1.09996	0.909121	0.67482	0.981201	1.01916	0.0755165	1.08973	0.917658	0.00107919	1.18593	0.843217	0.0660453	1.12104	0.892031	0.00509142	1.19403	0.837497	0.0639674	0.900407	1.11061	0.0016817	0.827365	1.20866	0.320719	1.06511	0.938866	0.872125	1.00939	0.990697	0.208788	0.927508	1.07816	0.204328	0.930132	1.07512
184.26	126	5	0.00299363	0	0	273.044	10.5903	52.5598	250.06	Serum amyloid A-2 protein	0.0132133	n/a	0	0.0386314	n/a	0	1	n/a	n/a	0.0155551	n/a	0	0.0108341	n/a	0	0.0153694	n/a	0	0.0355244	n/a	0	0.0185295	0	n/a	0.0173422	0	n/a	0.047309	0.0387861	25.7824	0.0176574	5.19492	0.192496	0.882469	1.09191	0.915824	0.0271059	4.96301	0.201491
323.31	2042	2	0.00300607	2563.46	1725.57	2392.55	1809.59	2327.05	2241.05	Anti-FactorVIII	0.00569775	0.705917	1.4166	0.387582	0.933328	1.07143	7.37032e-05	0.673142	1.48557	0.27562	0.907777	1.10159	0.109351	0.874229	1.14386	0.00306109	1.38652	0.721228	0.769165	1.04869	0.953571	0.0123706	0.741528	1.34857	0.0202147	0.769984	1.29873	0.0436477	0.756344	1.32215	0.778688	1.02815	0.972623	0.484478	1.0676	0.936679	0.0657881	1.28595	0.777633
119.35	226	4	0.00316497	91.48	154.775	122.359	187.844	59.5888	35.2638	Adiponectin	0.00749966	2.05339	0.486999	0.485114	1.33755	0.747636	0.013167	1.6919	0.591052	0.0175106	0.651386	1.53519	0.010299	0.385481	2.59416	0.573614	0.790561	1.26492	0.612108	1.21366	0.823953	0.0132969	2.59738	0.385003	0.00162888	4.38905	0.227839	0.0324091	1.53519	0.651385	0.0118546	2.05339	0.486999	0.0281641	3.46982	0.2882	0.0094556	0.317224	3.15235
323.31	10749	31	0.00337842	10910.6	14085.9	10778	12765.4	10116.9	9370.63	Plasma protease C1 inhibitor	0.11228	1.17	0.854701	0.909783	0.987843	1.01231	0.000984998	1.29102	0.774581	0.487664	0.927254	1.07845	0.179479	0.858853	1.16434	0.0143826	0.765164	1.30691	0.308988	0.906259	1.10344	0.00254138	1.39231	0.718233	0.000405537	1.50319	0.665251	0.180585	1.1844	0.844311	0.640716	1.06534	0.938665	0.323109	1.15019	0.869423	0.0571999	0.792525	1.26179
81.59	214	2	0.00343882	117.38	203.847	78.4165	66.4789	48.1482	136.663	Coagulation factor XII;Coagulation factor XIIa heavy chain;Beta-factor XIIa part 1;Beta-factor XIIa part 2;Coagulation factor XIIa light chain	0.231176	0.566356	1.76567	0.38596	0.668057	1.49688	0.0937549	1.73664	0.575824	0.0728426	0.410191	2.43789	0.686434	1.16428	0.858899	0.00727913	0.384684	2.59954	0.00199462	0.326122	3.06634	0.000132355	4.23374	0.236198	0.175002	1.4916	0.670421	0.735757	0.847766	1.17957	0.344648	1.62865	0.614005	0.186488	0.573794	1.74279	0.541758	0.724263	1.38071
81.969	892	6	0.00353696	1539.11	390.854	802.524	546.889	1569.8	2261.03	Serum albumin	0.0456779	0.355328	2.8143	0.148016	0.521421	1.91784	0.0244944	0.253948	3.93781	0.956667	1.01994	0.980449	0.323076	1.46905	0.680711	0.14045	2.05326	0.487031	0.579686	1.39922	0.714685	0.0118695	0.248983	4.01634	0.00663298	0.172865	5.78486	0.398064	0.681462	1.46743	0.0999835	0.511226	1.95608	0.0314357	0.354937	2.8174	0.0245861	2.87042	0.348381
323.31	4315	30	0.00359778	2429	2537.06	2342.13	2099.81	2606.95	2329.63	Plasma kallikrein;Plasma kallikrein heavy chain;Plasma kallikrein light chain	0.00394634	0.864474	1.15677	0.533544	0.964237	1.03709	0.41903	1.04449	0.957409	0.132755	1.07326	0.93174	0.451195	0.959092	1.04265	0.230939	0.923169	1.08323	0.00154077	0.827655	1.20823	0.608826	0.973189	1.02755	0.172453	1.08904	0.918243	0.0830502	0.896537	1.1154	0.063251	0.898417	1.11307	0.935515	1.00536	0.994665	4.26848e-05	1.24152	0.805464
323.31	185	2	0.00425844	22.15	110.838	61.2957	62.297	5.01638	0	Serpin peptidase inhibitor, clade A (Alpha-1 antiproteinase, antitrypsin	0.26844	2.8125	0.355555	0.299804	2.7673	0.361363	0.00636031	5.00396	0.199842	0.173424	0.226473	4.41553	0.0540869	0	n/a	0.306912	0.553021	1.80825	0.295523	0.562055	1.77918	0.000150301	22.0952	0.0452587	6.56564e-05	n/a	0	0.984069	1.01634	0.983927	0.0848602	12.2191	0.0818391	0.0603494	n/a	0	0.0684593	0.0805237	12.4187
323.31	6467	29	0.00440018	3699.81	5234.11	3468.93	3539.51	3858.87	3359.18	Heparin cofactor 2	0.704413	0.956673	1.04529	0.621139	0.937598	1.06656	6.67356e-05	1.4147	0.706866	0.731928	1.04299	0.958781	0.411088	0.907933	1.1014	0.00145468	0.662756	1.50885	0.000800401	0.676239	1.47877	0.00974872	1.35638	0.737254	0.000152189	1.55815	0.641786	0.900198	1.02034	0.980062	0.501463	0.898952	1.11241	0.838149	1.03267	0.96836	0.552167	1.09023	0.91724
319.91	1430	3	0.00479738	1484.92	2469.89	1595.95	1874.64	1571.68	1233.84	Complement C4-A;Complement C4 beta chain;Complement C4-A alpha chain;C4a anaphylatoxin;C4b-A;C4d-A;Complement C4 gamma chain	0.158994	1.26245	0.792111	0.743869	1.07477	0.930433	0.000156009	1.66331	0.601209	0.728535	1.05843	0.944797	0.290575	0.830916	1.20349	0.0324397	0.646161	1.5476	0.078019	0.758996	1.31753	0.00408377	1.5715	0.636336	6.91469e-05	2.00178	0.499554	0.493463	1.17462	0.851336	0.947414	1.01544	0.984796	0.317125	1.29347	0.773111	0.336633	0.838392	1.19276
323.31	15266	2	0.00582769	57762	58238.2	31262.9	31099.3	30902.6	33278.6	Apolipoprotein A-II;Proapolipoprotein A-II;Truncated apolipoprotein A-II	0.0377259	0.538405	1.85734	0.00838089	0.541236	1.84762	0.894561	1.00824	0.991823	0.00380197	0.534998	1.86917	0.00301437	0.576133	1.73571	0.0217765	0.53681	1.86286	0.00635593	0.534002	1.87265	0.0116052	1.88458	0.530623	0.00943173	1.75002	0.571422	0.647455	0.994769	1.00526	0.847998	1.01166	0.988474	0.998948	0.939429	1.06448	0.726224	0.993672	1.00637
323.31	1755	14	0.00917231	1536.26	1367.5	1199.87	1271.11	773.541	847.659	Apolipoprotein M	0.00540888	0.827405	1.2086	0.000518029	0.781034	1.28035	0.0433036	0.89015	1.12341	0.00106456	0.503522	1.98601	0.000861555	0.551768	1.81236	0.127165	0.877418	1.13971	0.374466	0.929512	1.07583	0.0138369	1.76785	0.56566	0.0232257	1.61327	0.619859	0.536184	1.05937	0.943956	0.0198615	1.55114	0.644687	0.614358	1.41551	0.706458	0.015267	0.608556	1.64323
275.12	1058	7	0.00937791	110.81	173.401	229.002	197.836	171.742	174.75	Apolipoprotein F	0.00090251	1.78536	0.56011	0.000186614	2.06661	0.483883	0.0334761	1.56485	0.63904	0.0276102	1.54988	0.645212	0.0405748	1.57703	0.634104	0.100335	1.32065	0.757204	0.392231	1.14092	0.876487	0.956433	1.00966	0.990434	0.968397	0.992277	1.00778	0.290748	0.863908	1.15753	0.0673006	1.3334	0.74996	0.118844	1.31045	0.763097	0.333357	0.868102	1.15194
148.07	1028	2	0.0108368	967.16	1347.21	1024.05	1541.2	839.269	702.886	Apolipoprotein C-I;Truncated apolipoprotein C-I	0.0098932	1.59354	0.627536	0.819737	1.05882	0.944448	0.0790886	1.39295	0.7179	0.486926	0.867767	1.15238	0.137168	0.726752	1.37598	0.22951	0.760127	1.31557	0.599098	1.144	0.874127	0.0116434	1.60521	0.62297	0.00106228	1.91668	0.521736	0.0184147	1.50501	0.664447	0.419167	1.22017	0.819561	0.152333	1.45692	0.68638	0.0272494	0.544554	1.83636
323.31	2521	12	0.0234877	3970.7	4359.22	7462.12	7303.41	8820.58	8406.76	Serum amyloid P-component;Serum amyloid P-component(1-203)	0.0383884	1.83932	0.543678	0.000794986	1.8793	0.532114	0.0366453	1.09785	0.910873	0.0218756	2.22142	0.450163	0.0273068	2.1172	0.472322	0.0308495	1.7118	0.584181	0.00835975	1.67539	0.596875	0.0355063	0.494211	2.02343	0.0198718	0.518538	1.9285	0.0202998	0.978731	1.02173	0.195629	0.84599	1.18205	0.029126	0.887633	1.12659	0.26242	1.20773	0.827996
190.65	1432	8	0.0441146	1853.22	2712.62	2953.83	2589.69	2668.36	2700.4	Apolipoprotein C-II	0.00123142	1.3974	0.715615	0.000444257	1.59389	0.627396	0.00955155	1.46373	0.683185	0.0133693	1.43985	0.694516	0.000927036	1.45714	0.686275	0.579487	1.08892	0.918339	0.736883	0.954682	1.04747	0.917705	1.01659	0.983685	0.973485	1.00452	0.995498	0.28959	0.876722	1.14061	0.485944	1.10698	0.903356	0.466048	1.09385	0.914204	0.82396	1.03038	0.970516
323.31	3905	16	0.0480709	4089.56	4547.13	4727.94	4960.33	3835.3	4193.1	Apolipoprotein D	0.0559577	1.21292	0.824454	0.101451	1.1561	0.864977	0.296446	1.11189	0.899372	0.385972	0.937827	1.06629	0.802917	1.02532	0.975307	0.715565	1.03976	0.961756	0.451284	1.09087	0.9167	0.0727346	1.1856	0.843455	0.483623	1.08443	0.922142	0.644754	1.04915	0.953152	0.0117745	1.23274	0.811199	0.25235	1.12755	0.886876	0.00665599	0.773195	1.29333
323.31	1730	2	0.0498584	489.81	737.122	503.512	478.98	535.688	476.067	Apolipoprotein L1	0.9061	0.977889	1.02261	0.871269	1.02797	0.972787	0.0165536	1.50491	0.66449	0.63845	1.09366	0.914358	0.88715	0.971943	1.02887	0.715565	0.683078	1.46396	0.0139218	0.649797	1.53894	0.0644258	1.37603	0.726728	0.0168899	1.54836	0.645846	0.776443	0.951277	1.05122	0.734918	0.939936	1.0639	0.770181	1.05765	0.945493	0.56613	1.11839	0.89414
[truncated: 10 more columns]

## Sheet: B- PRM FC
Protein names	ID	ANOVA p value	Fold change CKD1-2/HV	Fold change CKD3-4/HV	fold change CKD5/HV	Fold change CVDI/HV	Fold change CVDII/HV
Apolipoprotein A-IV	P06727	0.0012	1.81	2.38	3.69	0.5	0.54
Fibrinogen gamma	P02679	0.002	1.87	2.09	2.11	1.82	1.89
Apolipoprotein A-I	P02647	0.00032	0.96	0.45	0.4	0.27	0.4
Apolipoprotein B-100	P04114	0.00432	1.51	1.87	1.89	0.95	1.2

## Sheet: D- PRM inclusion list
Proteins	Peptides	Transitions precursor ion parent mass- > fragment mass [m/z]	Retention time	Charge
apolipoprotein A-IV	KLVPFATELHER	480.60 -> 855.42	49	3
	DKVNSFFSTFK	660.33 - >226.11	70	2
fibrinogen gamma	IHLISTQSAIPYALR	841.98 - > 251.14	75	2
	YEASILTHDSSIR	746.37 -> 293.11	52	2
apolipoprotein B-100	CVQSTKPSLMIQK	760.39 -> 816.45	42	2
	SEILAHWSPAK	413.55 - > 315.2	54	3
apolipoprotein A-I	LLDNWDSVTSTFSK	806.89 - > 971.46	90	2
	QGLLPVLESFK	615.85 - > 819.45	95	2
